# Supplementary material for: Increasing GSH-Px Activity and Activating Wnt Pathway Promote Fine Wool Growth in FGF5-Edited Sheep
Source: Cells. 2024 Jun 5;13(11):985. doi: 10.3390/cells13110985 (PMC11172217; doi:10.3390/cells13110985)
Supplement: Supplementary file 1 [file cells-13-00985-s001.zip]

Archive with 1 entries (1 files):
- cells-2986877-supplementary.pdf
